# Supplementary material for: Population Genetic Architecture of the Streptococcus suis Antigen HP0197
Source: Vet Sci. 2026 Apr 13;13(4):376. doi: 10.3390/vetsci13040376 (PMC13119558; doi:10.3390/vetsci13040376)
Supplement: Supplementary file 1 [file vetsci-13-00376-s001.zip]

Archive with 1 entries (1 files):
- vetsci-4231445-supplementary.pdf
